# Supplementary material for: Clustering of Genetic Anomalies of Cilia Outer Dynein Arm and Central Apparatus in Patients with Transposition of the Great Arteries
Source: Genes (Basel). 2022 Sep 16;13(9):1662. doi: 10.3390/genes13091662 (PMC9498580; doi:10.3390/genes13091662)
Supplement: Supplementary file 1 [file genes-13-01662-s001.zip]

Archive with 1 entries (1 files):
- genes-1887476-supplementary.pdf
